# Supplementary material for: Different functional lung-sparing strategies and radiotherapy techniques for patients with esophageal cancer
Source: Front Oncol. 2022 Aug 26;12:898141. doi: 10.3389/fonc.2022.898141 (PMC9459335; doi:10.3389/fonc.2022.898141)
Supplement: Supplementary file 2 [file Table_1.xlsx]

## Sheet: Non-sparing planning
No.	Clinical treatment Planning
				PTV		CI							HI-3		Gy		Lungs						FL(0.8)							Heart				Spinal cord
			VP, ref	VP	Vref			Dmax	Dmean		D5%	D95%			MLD	V5	V10	V20	V30		FMLD	FV5	FV10	FV20	FV30		MHD	V5	V10	V20	V30	V40		Dmax	Dmean
Patient 1	5-field equal beams IMRT		212.13	212.53	298.24	0.709934		44.628	42.645		4387	4127	1.063		7.485	48.93	30.21	6.43	1.76		6.955	51.28	27.43	3.9	0.65		20.106	80.23	67.55	54.86	22.4	9.23		41.091	6.513
Patient 2	5-field equal beams IMRT		301.3	307.85	390.2	0.755739		44.113	41.485		4283	4027	1.06357		7.56	46.39	31.22	10.5	2.96		3.016	17.24	12.01	2.84	1.08		6.083	27.68	22.4	11.03	3.13	0.6		40.315	7.926
Patient 3	5-field non-equal beams IMRT		155.6	161.7	247.8	0.604238		62.706	58.565		6051	5638	1.07325		8.213	37.81	25.48	13.38	8.18		7.315	37.1	25.99	13.14	4.41		10.014	30.82	25.99	19.75	15.48	10.31		40.59	10.595
Patient 4	5-field equal beams IMRT		339.4	350.7	408.7	0.80368		53.694	49.627		5279	4568	1.15565		7.864	41.15	31.19	13.56	4.57		8.654	40.69	31.93	18.22	6.65		1.019	2.25	0.19	0	0	0		37.955	8.628
Patient 5	7-field non-equal beams IMRT		400.2	422.2	493.2	0.769153		56.022	52.204		5388	4982	1.08149		8.614	40.8	33.97	15.79	5.49		1.695	7.66	4.72	1.78	0.61		0.853	0	0	0	0	0		40.448	27.964
Patient 6	7-field non-equal beams IMRT		430	445.3	586.7	0.707731		47.645	42.35		4527	3712	1.21956		11.363	67.39	40.11	19.28	6.54		8.874	51.26	32.42	13.19	5.5		23.714	99.4	85.47	65.03	26.98	5.05		30.11	6.582
Patient 7	2-Arc VMAT		360.6	362.75	504.9	0.709968		67.747	60.356		6626	5319	1.24572		13.274	64.35	43.62	23.78	11.55		10.455	70.38	27.66	16.02	5.53		32.126	100	95.72	88.16	44.93	25.19		49.403	11.13
Patient 8	6-field non-equal beams IMRT		499.3	558.3	858.8	0.519952		64.129	58.582		6298	4952	1.27181		12.615	53.01	35.9	20.52	14.17		12.338	50.89	35.24	20.53	15.18		27.588	97.72	94.99	65.59	35.92	22.05		41.68	23.924
Patient 9	5-field equal beams IMRT		161.5	164	197.8	0.804035		63.403	58.443		6185	5160	1.19864		4.024	23.2	13.72	6.07	0.67		5.211	36.72	15.71	6.01	1.1		19.952	76	64.03	45.63	22.29	13.12		30.942	4.357
Patient 10	5-field equal beams IMRT		201.6	206.8	294.5	0.667337		54.69	51.392		5269	5026	1.04835		10.66	57.83	37	17.35	8.13		7.205	38.22	23.7	10.03	4.36		24.55	77.78	69.85	50.23	44.62	30.33		42.172	6.78
Patient 11	2-Arc VMAT		418.2	419.1	558.1	0.747719		52.552	45.56		5174	4216	1.22723		9.691	51.16	38.54	16.04	5.92		5.853	28.35	21.17	8.68	3.28		11.701	53.96	43.4	23.08	10.29	3.84		37.825	10.603
Patient 12	5-field equal beams IMRT		228.7	247.7	293.3	0.719937		66.645	61.882		6468	5801	1.11498		11.681	57.96	44.8	24.1	7.72		12.322	60.31	46.76	25.11	8.85		13.617	43.94	33.32	28.01	24	15.17		36.501	8.413
Patient 13	2-Arc VMAT		163.6	164	240.9	0.677464		65.654	64.207		6527	6229	1.04784		11.567	52.29	44.19	16.96	9.42		6.877	36.08	29.87	5.54	1.77		31.337	97.15	94.67	86.2	40.31	21.71		34.974	4.276
Patient 14	6-field non-equal beams IMRT		253.7	287.1	371.8	0.602974		46.984	42.453		4547	3865	1.17646		11.019	64.31	39.93	16.78	7.83		6.74	45.06	23.93	6.86	1.25		8.045	38.84	23.22	12.07	7.64	2.05		39.585	8.2
Patient 15	5-field non-equal beams IMRT		448.6	484.7	711.3	0.583704		64.059	56.489		6122	5354	1.14344		13.088	56.06	36.49	25.43	16.78		7.258	23.9	16.94	13.02	10.24		26.062	90.34	81.05	64.19	39.05	16.33		38.683	34.006

## Sheet: FL-sparing planning
No.
			PTV		CI							HI-3				Lungs						FL(0.8)							Heart				Spinal cord
		VP, ref	VP	Vref			Dmax	Dmean		D5%	D95%			MLD	V5	V10	V20	V30		FMLD	FV5	FV10	FV20	FV30		MHD	V5	V10	V20	V30	V40		Dmax	Dmean
Patient 1		210.6	212.53	278.6	0.749058		45.19	42.737		4446	4089	1.08731		6.944	47.79	24.08	6.43	1.69		5.857	45.95	14.81	3.68	0.51		20.075	81.56	67.28	53.61	22.56	9.02		37.969	6.295
Patient 2		293.2	307.85	360.1	0.775471		44.264	41.658		4297	3987	1.07775		6.79	43.3	21.98	9.77	3.18		2.56	16.05	7.32	2.39	0.98		6.628	27.04	22.5	16.64	6.75	0.57		40.537	7.703
Patient 3		156.6	161.7	310.4	0.488598		66.942	58.867		6165	5640	1.09309		8.377	37.95	25.24	13.18	8.65		6.394	39.47	22.61	7.32	4.47		10.156	30.89	25.66	17.81	14.35	12.18		41.638	9.583
Patient 4		335.1	350.7	438	0.731036		56.192	49.706		5309	4512	1.17664		6.594	38.99	24.21	8.41	4.23		7.013	37.68	22.09	11.37	6.34		0.932	1.97	0.24	0	0	0		38.198	9.338
Patient 5		405.1	422.2	497.7	0.780978		57.253	52.139		5370	4998	1.07443		8.47	40.94	33.71	14.79	5.34		1.508	7.25	3.74	0.89	0.71		0.852	0	0	0	0	0		40.741	27.617
Patient 6		428.6	445.3	633.5	0.651186		47.729	42.326		4507	3709	1.21515		10.628	61.04	35.45	16.88	7.03		7.26	45.2	20.83	8.72	4.98		24.45	99.32	90.55	64.9	34.03	6.92		30.492	6.812
Patient 7		357.7	362.75	547.8	0.643885		67.484	59.903		6500	5340	1.21723		12.638	61.51	40.87	22.97	10.53		7.363	60.68	11.29	4.39	2.59		31.443	99.99	94.98	76.01	46.46	28.8		19.531	10.411
Patient 8		520.4	558.3	987.8	0.491064		67.65	59.333		6407	5360	1.19534		11.853	57.9	32.76	18.09	10.98		9.87	52.72	27.56	13.12	7.76		32.016	99.28	95.21	76.2	48.38	28.49		43.435	27.927
Patient 9		162.8	164	213.1	0.758371		64.87	59.851		6275	5327	1.17796		3.433	20.7	10.95	3.77	0.62		4.454	33.26	10.77	3.75	1.07		20.423	75.47	63.37	47.15	27.58	12.4		34.919	5.323
Patient 10		199.1	206.8	311.6	0.615169		55.872	51.848		5342	4993	1.0699		10.176	57.27	33.2	14.85	8.05		5.712	33.9	14.34	5.16	3.18		23.011	74	57.77	45.29	39.93	31.5		40.766	6.521
Patient 11		418.6	419.1	560.1	0.746475		52.749	45.716		5178	4206	1.2311		8.511	49.37	28.19	12.67	5.56		4.832	30.88	10.5	5.25	2.54		11.082	51.1	38.49	22.17	10.99	4.07		39.692	11.394
Patient 12		224.9	247.7	321.9	0.634354		66.305	61.511		6408	5729	1.11852		9.175	54.87	31.71	10.71	6.41		9.687	59.47	32.01	11.7	6.84		16.895	44.95	36.94	29.81	26.36	26.36		38.196	9.668
Patient 13		164	164	234	0.700855		66.005	63.733		6484	6154	1.05362		10.189	47.75	30.31	16.68	9.24		4.499	34.26	9.34	3.16	1.91		30.269	97.2	94.4	72.56	40.67	23.07		38.95	4.47
Patient 14		247	287.1	346.7	0.612924		47.693	42.454		4585	3760	1.21941		10.307	64.13	34.46	14.73	6.49		5.761	44.65	14.42	3.59	1.17		8.264	40.39	24.25	13.14	6.58	2.17		40.346	8.856
Patient 15		461.6	484.7	789.8	0.556598		67.685	57.207		6232	5415	1.15088		13.073	60.15	38.33	23.38	14.76		6.265	24.15	15.2	8.37	6.22		26.746	91.23	85.46	64.77	42.29	17.97		39.918	35.174

## Sheet: 5F-IMRT
No.
			PTV		CI							HI-3				Lungs						FL(0.8)							Heart				Spinal cord
		VP, ref	VP	Vref			Dmax	Dmean		D5%	D95%			MLD	V5	V10	V20	V30		FMLD	FV5	FV10	FV20	FV30		MHD	V5	V10	V20	V30	V40		Dmax	Dmean
Patient 1		210.6	212.53	278.6	0.749058		45.19	42.737		4446	4089	1.08731		6.944	47.79	24.08	6.43	1.69		5.857	45.95	14.81	3.68	0.51		20.075	81.56	67.28	53.61	22.56	9.02		37.969	6.295
Patient 2		293.2	307.85	360.1	0.775471		44.264	41.658		4297	3987	1.07775		6.79	43.3	21.98	9.77	3.18		2.56	16.05	7.32	2.39	0.98		6.628	27.04	22.5	16.64	6.75	0.57		40.537	7.703
Patient 3		159.5	161.7	335.9	0.468383		63.08	58.352		6016	5664	1.06215		8.513	38.4	25.11	12.96	8.63		6.946	37.12	19.58	8.41	6.48		10.884	30.47	24.93	17.88	15.8	13.58		42.657	10.305
Patient 4		335.1	350.7	438	0.731036		56.192	49.706		5309	4512	1.17664		6.594	38.99	24.21	8.41	4.23		7.013	37.68	22.09	11.37	6.34		0.932	1.97	0.24	0	0	0		38.198	9.338
Patient 5		400.04	422.2	496.9	0.762816		57.517	52.366		5438	4980	1.09197		8.242	40.69	31.32	15.24	5.56		1.424	7.14	3.16	0.86	0.75		0.842	0	0	0	0	0		41.476	27.366
Patient 6		424.4	445.3	669	0.604605		47.843	42.279		4541	3650	1.24411		10.487	62.74	36.28	16.5	6.35		7.139	45.62	21.63	8.71	4.04		24.673	96.55	86.94	65.36	34.37	8.82		30.227	5.63
Patient 7		358.6	362.75	513.3	0.690624		68.617	60.193		6597	5306	1.24331		13.753	71.3	48.42	24.37	12.39		8.022	61.34	18.47	6.37	3.22		31.794	100	98.27	75.2	51.26	26.96		47.64	9.527
Patient 8		514.9	558.3	1016.8	0.467028		67.281	59.172		6328	5356	1.18148		11.695	56.5	32.63	16.36	10.51		10.051	54.05	27.39	13.39	8.06		30.374	99.75	93.64	65.21	38.87	28.36		44.25	26.804
Patient 9		162.8	164	213.1	0.758371		64.87	59.851		6275	5327	1.17796		3.433	20.7	10.95	3.77	0.62		4.454	33.26	10.77	3.75	1.07		20.423	75.47	63.37	47.15	27.58	12.4		34.919	5.323
Patient 10		199.1	206.8	311.6	0.615169		55.872	51.848		5342	4993	1.0699		10.176	57.27	33.2	14.85	8.05		5.712	33.9	14.34	5.16	3.18		23.011	74	57.77	45.29	39.93	31.5		40.766	6.521
Patient 11		415.8	419.1	630.8	0.653973		53.407	45.88		5151	4180	1.2323		8.805	50.48	30.29	13.77	6.12		5.098	31.74	13.15	6.09	2.79		11.1	50.12	35.69	23.31	12.37	4.21		43.035	11.577
Patient 12		224.9	247.7	321.9	0.634354		66.305	61.511		6408	5729	1.11852		9.175	54.87	31.71	10.71	6.41		9.687	59.47	32.01	11.7	6.84		16.895	44.95	36.94	29.81	26.36	26.36		38.196	9.668
Patient 13		163.9	164	230.8	0.709706		67.158	63.295		6525	6122	1.06583		9.981	45.78	29.12	16.87	9.44		4.636	33.07	8.43	3.23	2.71		28.817	97.74	94.58	64.49	38.73	21.32		40.749	4.822
Patient 14		223.7	287.1	346.6	0.502887		48.065	41.974		4598	3574	1.28651		10.4	63.13	37.86	13.82	7.19		5.85	43.19	19.62	3.64	1.29		8.943	42.61	30.51	15.55	7.23	1.66		39.979	8.094
Patient 15		444.8	484.7	700.4	0.582788		67.205	57.337		6254	5349	1.16919		12.778	64.59	40.46	21.79	12.6		6.207	24.51	15.44	9.01	5.93		25.297	91.02	83.87	55.61	35.13	19.39		39.618	34.534

## Sheet: 7F-IMRT
			PTV		CI							HI-3				Lungs						FL(0.8)							Heart				Spinal cord
		VP, ref	VP	Vref			Dmax	Dmean		D5%	D95%			MLD	V5	V10	V20	V30		FMLD	FV5	FV10	FV20	FV30		MHD	V5	V10	V20	V30	V40		Dmax	Dmean
Patient 1		212.2	212.53	269.9	0.784996		45.396	42.781		4437	4114	1.07851		6.827	48.86	22.76	5.87	1.75		5.927	44.98	17.34	3.01	0.51		19.443	81.52	72.48	51.64	20.1	8.17		37.745	5.737
Patient 2		296.9	307.85	363.5	0.787729		45.369	41.569		4288	3997	1.0728		7.041	45.31	27.68	8.82	2.76		2.86	18.71	8.75	3.05	1.07		6.374	29.03	24.58	12.96	3.97	0.77		40.298	8.73
Patient 3		158.4	161.7	314.02	0.494132		63.148	58.23		6004	5628	1.06681		8.299	36.76	23.37	13.26	8.79		6.847	36.32	18.62	8.54	6.45		10.672	30.57	23.05	17.44	15.16	13.26		39.14	10.322
Patient 4		346.4	350.7	429.8	0.796074		56.515	50.051		5305	4580	1.1583		6.983	40.39	26.72	9.06	4.62		7.274	37.31	22.4	12.21	7.23		1.105	3.04	0.96	0	0	0		38.831	9.367
Patient 5		405.1	422.2	497.7	0.780978		57.253	52.139		5370	4998	1.07443		8.47	40.94	33.71	14.79	5.34		1.508	7.25	3.74	0.89	0.71		0.852	0	0	0	0	0		40.741	27.617
Patient 6		428.6	445.3	633.5	0.651186		47.729	42.326		4507	3709	1.21515		10.628	61.04	35.45	16.88	7.03		7.26	45.2	20.83	8.72	4.98		24.45	99.32	90.55	64.9	34.03	6.92		30.492	6.812
Patient 7		359.1	362.75	532.1	0.668083		68.803	60.199		6563	5345	1.22788		13.854	71.22	48.92	26.68	10.77		8.072	63.07	17.5	6.56	3.3		33.08	99.9	97.3	83.78	51.51	27.76		47.046	9.474
Patient 8		513.8	558.3	957.3	0.493938		67.029	59.647		6404	5346	1.1979		12.13	58.25	35.05	17.6	11.14		9.791	54.39	26.84	12.38	7.58		31.58	99.96	97.57	68.34	42.5	28.61		43.721	28.917
Patient 9		162.4	164	220.1	0.730648		64.367	64.002		6299	5348	1.17782		3.58	21.79	12.17	2.94	0.57		4.406	30.62	11.95	2.97	0.85		22.47	78.31	71.07	54.83	29.71	14.49		37.612	5.653
Patient 10		202.5	206.8	299.4	0.662289		56.032	51.896		5342	5012	1.06584		10.241	57.22	34.89	15.15	7.38		5.677	35.41	12.71	5.3	2.79		22.512	75.2	60.99	45.75	38.97	27.01		43.475	7.355
Patient 11		418.4	419.1	582.8	0.716714		53.305	45.967		5190	4223	1.22898		9.558	52.55	34.96	15.6	6.04		5.273	33.74	12.93	5.96	2.86		11.547	53.24	40.24	23.33	11.63	4.38		41.177	11.556
Patient 12		225	247.7	319	0.640691		68.68	61.87		6481	5757	1.12576		9.143	55.82	31.35	11	6.13		9.633	60.71	31.87	11.95	6.23		17.476	47.18	41	32.41	28.33	28.33		39.6	10.657
Patient 13		163.3	164	227.2	0.715682		65.26	63.677		6437	6170	1.04327		10.034	45.64	33.83	16.22	7.93		4.283	32.06	8.06	2.82	0.95		28.818	96.54	92.59	72.79	34.14	19.36		39.075	4.595
Patient 14		226.6	287.1	324.7	0.550813		49.771	41.987		4636	3472	1.33525		10.391	65.13	35.49	15.33	6.65		6.142	46.58	18.6	4.87	2.68		8.817	43.93	32.07	13.41	5.61	1.41		41.46	10.21
Patient 15		454.4	484.7	738.5	0.576837		68.2	57.284		6181	5387	1.14739		13.156	60.6	41.36	22.18	13.86		5.769	22.49	13.95	7.21	4.67		25.271	92.89	85.56	59.28	35.2	16.67		40.166	32.844

## Sheet: 9F-IMRT
No.
			PTV		CI							HI-3				Lungs						FL(0.8)							Heart				Spinal cord
		VP, ref	VP	Vref			Dmax	Dmean		D5%	D95%			MLD	V5	V10	V20	V30		FMLD	FV5	FV10	FV20	FV30		MHD	V5	V10	V20	V30	V40		Dmax	Dmean
Patient 1		210.5	212.53	257	0.811243		45.312	42.759		4451	4078	1.09147		6.709	48.79	22.33	4.99	1.78		6.17	48.67	18.58	2.37	0.53		18.698	80.77	72.98	45.46	17.78	7.33		37.612	6.209
Patient 2		277.5	307.85	316.1	0.791339		43.729	41.269		4229	3943	1.07253		6.575	45.05	23.95	7.26	2.24		2.745	18.78	7.93	2.5	0.87		6.15	28.89	24.02	12.04	3.03	0.46		39.231	8.664
Patient 3		157.6	161.7	257.2	0.597216		64.266	58.974		6204	5654	1.09728		8.248	36.55	24.83	17.09	8.75		6.351	31.86	19.06	8.97	5.89		10.165	30.7	26.39	17.68	14.29	10.31		39.421	10.534
Patient 4		344.1	350.7	445.6	0.757684		58.15	49.822		5292	4570	1.15799		6.887	40.79	25.68	9.03	4.24		7.303	39.54	22.61	12.27	6.56		1.19	3.04	0.79	0	0	0		39.478	9.992
Patient 5		411.9	422.2	486.1	0.826684		54.004	50.739		5143	4989	1.03087		7.782	39.52	32.05	12.25	4.64		1.286	5.18	1.68	0.95	0.64		0.786	0	0	0	0	0		38.355	26.642
Patient 6		431	445.3	652.4	0.639422		47.071	42.239		4493	3739	1.20166		10.72	61.18	36.23	16.91	7.01		7.499	46.29	20.78	10.52	4.94		24.656	99.72	89.18	65.35	33.26	5.89		30.787	7.734
Patient 7		359.4	362.75	561.6	0.634047		68.81	60.085		6556	5361	1.22291		13.068	72.17	47.27	21.92	8.92		7.332	61.94	12.93	4.33	1.93		32.534	100	96.13	81.85	49.85	29.68		48.628	10.013
Patient 8		523.9	558.3	827.7	0.593959		67.011	59.604		6367	5397	1.17973		12.195	55.86	33.53	19.44	12.02		9.441	49.82	24.53	12.52	7.29		30.483	98.75	94.28	74.58	42.92	25.59		44.294	28.462
Patient 9		162.9	164	225.8	0.716596		65.061	60.542		6370	5398	1.18007		3.701	25.16	12.49	2.31	0.58		4.699	36.35	12.68	2.21	0.95		21.685	79.11	70.54	47.46	28.86	14.59		36.786	6.309
Patient 10		196.8	206.8	278.7	0.67199		55.648	51.887		5335	4982	1.07086		9.551	53.43	30.24	13.77	7.5		5.138	29.63	10.99	4.77	2.57		22.588	75.16	59.61	45.4	39.45	28.24		42.734	7.785
Patient 11		416.3	419.1	571	0.724201		53.35	45.792		5173	4204	1.23049		9.166	52.9	32.38	14.5	5.99		5.204	34.17	12.21	6.01	2.58		11.373	52.96	40.76	22.66	10.06	3.84		41.069	11.62
Patient 12		224.1	247.7	343.5	0.590243		65.764	61.793		6429	5702	1.1275		8.677	54.65	26.84	10.29	5.99		9.023	58.57	26.46	10.85	6.05		18.59	48.05	41.67	32.53	29.63	29.63		41.708	10.215
Patient 13		163.7	164	235.3	0.694435		65.504	63.671		6446	6184	1.04237		9.811	44.87	32.6	15.07	8.06		4.597	32.94	11.03	3.08	0.95		28.977	96.92	93.25	70.32	35.63	19.95		39.322	4.673
Patient 14		246.5	287.1	356	0.594498		49.258	42.452		4575	3775	1.21192		10.682	63.96	36.04	17.31	7.27		5.89	44.86	15.8	4.07	1.41		8.55	41.45	26.59	13.25	6.8	2.79		39.04	9.403
Patient 15		454.5	484.7	740.4	0.57561		65.628	57.53		6240	5389	1.15791		12.911	60.56	40.31	23.4	12.66		5.627	20.34	12.32	7.72	5.48		25.308	92.66	83.62	57.01	34.3	17.7		39.823	31.232

## Sheet: 1F-VMAT
			PTV		CI							HI-3				Lungs						FL(0.8)							Heart				Spinal cord
		VP, ref	VP	Vref			Dmax	Dmean		D5%	D95%			MLD	V5	V10	V20	V30		FMLD	FV5	FV10	FV20	FV30		MHD	V5	V10	V20	V30	V40		Dmax	Dmean
Patient 1		212.2	212.53	278.1	0.76185		45.048	42.779		4443	4114	1.07997		6.606	42.57	22.03	6.04	1.95		5.714	41.46	15.29	2.79	0.59		21.029	83.58	74.69	56.18	25.31	8.76		38.968	6.856
Patient 2		306	307.85	369.3	0.823615		43.213	41.508		4192	4038	1.03814		6.191	39.01	20.16	7.7	2.83		2.419	14.39	5.78	2.4	1.18		7.026	29.37	24.76	15.52	6.21	0.79		39.321	9.338
Patient 3		158.3	161.7	314.4	0.492912		62.74	58.73		6028	5668	1.06351		8.216	34.16	23.01	14.15	8.71		6.372	30.6	19.41	9.63	4.19		9.448	29.12	25.11	19.27	13.66	8.12		39.062	9.683
Patient 4		342.1	350.7	395.6	0.843556		55.184	49.661		5272	4552	1.15817		6.584	39.41	24.32	8.75	3.86		6.961	37.16	20.85	12.05	6.2		1.166	3.05	0.92	0	0	0		38.81	10.722
Patient 5		398.7	422.2	468	0.804504		55.071	51.904		5312	4978	1.0671		7.893	40.23	30.95	12.51	5.1		1.409	6.41	2.66	0.89	0.79		0.973	0	0	0	0	0		39.689	29.709
Patient 6		435.1	445.3	617.1	0.688922		48.367	42.226		4458	3752	1.18817		10.591	54.21	34.43	19.16	7.51		7.278	44.15	20.31	9.55	5.21		25.657	99.55	93.93	71.9	31.95	6.97		29.179	7.719
Patient 7		362.2	362.75	586.1	0.617046		67.204	60.297		6536	5429	1.2039		12.921	64.47	42.66	23.83	9.52		7.91	60.1	16.64	6.91	2.9		32.08	100	95.05	81.38	50.21	26.57		49.851	11.35
Patient 8		502.4	558.3	798.1	0.566467		66.652	59.536		6320	5240	1.20611		11.408	49.76	29.88	18.31	11.8		9.04	44.38	22.16	12.05	7.31		30.565	99.99	93.29	72.1	45.52	25.57		44.169	29.034
Patient 9		162.2	164	201.1	0.797711		62.971	59.55		6171	5306	1.16302		3.243	21.87	9.23	2.42	0.57		4.5	37.45	9.25	3.16	0.89		20.671	75.43	68.45	47.37	25.11	12.67		35.02	6.172
Patient 10		203.9	206.8	251.6	0.799049		53.929	51.704		5236	5042	1.03848		9.594	50.91	30.01	15.45	7.17		5.264	29.03	10.87	4.95	2.78		22.118	75.71	65.25	51.75	36.37	17.74		44.401	8.263
Patient 11		418.7	419.1	562.3	0.74391		52.659	45.771		5177	4211	1.2294		8.615	49.64	28.94	13.18	5.48		4.873	30.91	10.75	5.3	2.42		11.015	50.4	38.2	22.22	10.57	3.99		40.31	11.452
Patient 12		205.4	247.7	248.6	0.685131		64.836	60.97		6382	5378	1.18669		8.038	49.89	23.28	9.66	5.56		8.387	53.67	23.43	10.51	5.64		15.001	46.89	40.64	31.02	24.33	24.33		39.909	9.856
Patient 13		163.9	164	242	0.67686		66.021	63.777		6490	6163	1.05306		10.474	49.24	32.41	16.86	9.43		4.635	34.25	10.22	3.49	1.83		31.244	97.2	94.61	75.44	43.95	24.42		39.159	4.456
Patient 14		235.8	287.1	285.3	0.678817		47.568	42.117		4565	3672	1.24319		10.172	59.91	33.7	16.29	5.5		5.387	39.79	11.96	3.01	1.16		8.124	38.9	25.75	12.08	5.64	1.83		40.124	9.28
Patient 15		454.3	484.7	617	0.690124		63.832	56.705		6140	5390	1.13915		11.373	55.01	33.66	19.02	10.26		5.755	22.56	11.46	7.51	5.23		23.313	91.53	75.1	53.81	30.69	14.83		39.017	35.338

## Sheet: 2F-VMAT
No.
			PTV		CI							HI-3				Lungs						FL(0.8)							Heart				Spinal cord
		VP, ref	VP	Vref			Dmax	Dmean		D5%	D95%			MLD	V5	V10	V20	V30		FMLD	FV5	FV10	FV20	FV30		MHD	V5	V10	V20	V30	V40		Dmax	Dmean
Patient 1		211.9	212.53	260.9	0.809781		44.641	42.547		4413	4094	1.07792		6.559	42.82	21.81	5.83	1.91		5.732	41.19	14.88	2.68	0.57		20.625	83.04	74.43	55.07	23.92	7.89		39.001	6.775
Patient 2		305.9	307.85	355.5	0.855028		42.962	41.47		4182	4038	1.03566		6.272	42.04	20.73	7.22	2.63		2.519	16.4	5.76	2.71	0.98		6.635	29.23	25.32	12.64	4.1	0.6		39.202	9.301
Patient 3		158.3	161.7	282.02	0.549505		62.364	58.647		6014	5654	1.06367		8.165	35.13	23.49	13.72	8.4		6.183	32.24	19.4	9.05	3.66		9.54	30.11	25.95	19.24	13.61	7.85		38.205	10.091
Patient 4		345.2	350.7	420.1	0.808822		54.619	49.748		5256	4575	1.14885		6.545	38.87	23.66	8.49	3.97		6.888	36.45	20.35	11.45	6		1.141	2.76	0.47	0	0	0		38.383	10.427
Patient 5		400.7	422.2	463.1	0.821194		54.149	51.594		5269	4982	1.05761		7.711	39.98	29.82	12.58	4.72		1.391	6.13	2.6	0.89	0.77		1.002	0	0	0	0	0		39.584	30.592
Patient 6		441.2	445.3	658.5	0.663839		45.795	42.347		4457	3797	1.17382		10.773	53.6	35.19	19.93	7.74		7.306	43.96	20.53	9.48	5.15		25.38	99.68	92.5	70.16	31.9	8.49		29.432	7.772
Patient 7		357.7	362.75	547.8	0.643885		67.484	59.903		6500	5340	1.21723		12.638	61.51	40.87	22.97	10.53		7.363	60.68	11.29	4.39	2.59		31.443	99.99	94.98	76.01	46.46	28.8		19.531	10.411
Patient 8		519.5	558.3	1043.4	0.46329		66.751	59.091		6307	5372	1.17405		10.803	45.8	27.03	15.76	10.69		8.868	39.07	20.52	11.73	8.05		29.673	99.65	88.43	67.04	40.68	26.84		43.124	29.042
Patient 9		162.3	164	201.7	0.796319		63.345	59.601		6165	5308	1.16145		3.277	22.2	9.23	2.61	0.58		4.489	37.37	8.83	3.34	1		20.331	75.38	66.3	45.39	25.51	12.64		34.452	5.695
Patient 10		204.9	206.8	244.4	0.830677		53.52	51.829		5229	5050	1.03545		9.531	51.63	29.82	15.47	6.52		5.269	29.15	10.75	5.02	2.86		22.523	75.22	64.84	52.39	39.01	18.58		44.156	8.392
Patient 11		418.6	419.1	560.1	0.746475		52.749	45.716		5178	4206	1.2311		8.511	49.37	28.19	12.67	5.56		4.832	30.88	10.5	5.25	2.54		11.082	51.1	38.49	22.17	10.99	4.07		39.692	11.394
Patient 12		211.4	247.7	265.7	0.679035		65.649	61.166		6374	5406	1.17906		7.848	49.04	20.91	9.22	5.69		8.291	52.21	21.93	10.3	5.82		16.048	47.18	40.98	31.46	26.59	26.59		40.247	9.623
Patient 13		164	164	234	0.700855		66.005	63.733		6484	6154	1.05362		10.189	47.75	30.31	16.68	9.24		4.499	34.26	9.34	3.16	1.91		30.269	97.2	94.4	72.56	40.67	23.07		38.95	4.47
Patient 14		243.9	287.1	307	0.67492		47.982	42.368		4567	3726	1.22571		10.395	58.45	33.34	16.88	7.95		5.38	38.43	11.7	3.22	1.49		8.098	38.24	26.13	11.76	5.67	2.06		39.878	9.683
Patient 15		461.3	484.7	701	0.626291		63.552	56.755		6154	5415	1.13647		11.114	52.2	31.71	18.02	10.83		5.604	23.29	10.74	7.12	4.87		23.43	93.79	75.15	54.49	29.73	15.09		38.935	36.036
